# Supplementary material for: Generative artificial intelligence in healthcare from the perspective of digital media: Applications, opportunities and challenges
Source: Heliyon. 2024 Jun 5;10(12):e32364. doi: 10.1016/j.heliyon.2024.e32364 (PMC11225727; doi:10.1016/j.heliyon.2024.e32364)
Supplement: Multimedia component 1 [file mmc1.xlsx]

## Sheet: Sheet1
Search keywords: (a) chatgpt healthcare applications, (b) healthcare using ChatGPT (Access in May.1st, 2023)
Ranked by relevance	What	Why	How	When	Where	Applications	Other enlightening opinions	URL
a1	What does ChatGPT mean for Healthcare?	Discuss how ChatGPT may change the face of healthcare and, if it can do so ethically	News Analysis	Mar. 28, 2023	Medical and life science hubs: News-Medical. Sydney, Australia.	(1) As virtual assistants to develop telemedicine (e.g., book patient appointments, help patients receive treatments, and manage their health information); (2) Assist with clinical decision support (e.g., provide real-time, evidence-based recommendations, suggest treatment options for a specific condition, and provide relevant clinical guidelines); (3) Medical record keeping (i.e., summarize pati…	It is like that this technology will become widely adopted and cause a permanent shift, such as the widespread adoption of the internet has revolutionized industries.	https://www.news-medical.net/health/What-does-ChatGPT-mean-for-Healthcare. aspx
a2	AI software ChatGPT - actually a medical device?	ChatGPT suggests a concrete treatment for medical questions, so the question arises whether ChatGPT could possibly be classified as a medical device.	News Analysis (Briefing)	Mar.27, 2023	Global law firm: Taylor Wessing. London, England.	As a medical device (e.g., provide medical advice)	There is no evidence that OpenAI, e.g., in the context of its promotional material, would have intended the purpose of ChatGPT to the diagnosis, prevention, monitoring, prediction, prognosis, treatment, or alleviation of disease	https://www.taylorwessing.com/en/insights-and-events/insights/2023/03/ki-software- chatgpt
a3	ChatGPT: Hold Onto Your Horses, Healthcare, We’ve Got A Game Changer!	As healthcare innovators, we have the responsibility to explore and embrace AI tools like ChatGPT.	Feature Article	Mar.30, 2023	American business magazine: Forbes. Washington, USA.	(1) Respond to patients’ questions; (2) Identify and predict healthcare trends, even assist with clinical decision-making and triage; (3) Extract patient data; (4) Streamline repetitive and time-consuming administrative processes (e.g., clinician scheduling, patient referrals and credentialing, patient-provider interactions to improve patients’ overall experience by answering frequently asked que…	As ChatGPT becomes more integrated into the healthcare industry, its future applications may include finding and preventing human medical errors, training clinicians and supporting clinical decision-making.	https://www.forbes.com/sites/forbescommunicationscouncil/2023/03/30/chatgpt-hold-onto-your-horses-healthcare-weve-got-a-game-changer/?sh=1dbf809370ce
a4	Revolutionizing Healthcare: The Top 14 Uses Of ChatGPT In Medicine And Wellness	Let’s explore a few different uses of ChatGPT in the healthcare sector and discuss the benefits that this revolutionary technology offers to patients, doctors, and researchers.	Feature Article	Mar.3, 2023	American business magazine: Forbes. Washington, USA.	(1) Virtual assistants for telemedicine (e.g., help patients schedule appointments, receive treatment, and manage their health information); (2) Clinical decision support (e.g., suggest appropriate treatment options for a particular condition, flag potential drug interactions, and provide clinical guidelines for complex medical cases); (3) Medical recordkeeping (e.g., generate automated summaries…	All medical professionals — especially healthcare executives — must understand the capabilities of advanced AI tools and other disruptive innovations so they know how emerging technologies might bring opportunities and threats to their organizations.	https://www.forbes.com/sites/bernardmarr/2023/03/02/revolutionizing-healthcare- the-top-14-uses-of-chatgpt-in-medicine-and-wellness/?sh=2e02e0a26e54
a5	ChatGPT is poised to upend medical information. For better and worse.	Learn about how ChatGPT promise to upend medical care again.	News Article	Feb.26, 2023	Publishing and digital media organization: USA Today. USA.	(1) Provide the correct diagnosis and appropriate triage recommendations; (2) Help patients (e.g., offer a less intimidating alternative to asking the "dumb" questions of a medical practitioner); (3) Help healthcare providers with rote tasks (e.g., draft letters to insurance companies); (4) Help with scientific research.	The models chatbots are based on will continue to improve over time as they incorporate human feedback and "learn".	https://www.usatoday.com/story/news/health/2023/02/26/chatgpt-medical-care-doctors/11253952002/
a6	Is ChatGPT Health Care's Next Big Thing?	In health care, ChatGPT is a major topic of conversation among providers and patients alike.	News Analysis	Mar.4, 2023	The top-ranked monthly retail pharmacy publication: Drug Topics. North Olmsted, USA.	(1) Summarizing patient records (e.g., extract essential information from patient records, group relevant data); (2) Enhance clinical decision support systems; (3) Automating administrative functions (e.g., draft letters seeking prior authorizations, appeal of insurance denials); (4) Providing answers to FAQs (i.e., support providers by filling the gaps in care information and answering questions…	ChatGPT has challenges and needs to undergo further testing before achieving widespread use in health care.	https://www.drugtopics.com/view/is-chatgpt-health-care-s-next-big-thing-
a7	Why ChatGPT In Healthcare Could Be a Huge Liability, Per One AI Expert	How does ChatGPT fit into healthcare?	News Analysis	Mar.7, 2023	News source in healthcare: MedCity News. USA.	(1) Help people (e.g., give a medical diagnosis); (2) Help providers and insurers (e.g., use the technology to produce messages to each other during the prior authorization, claims and denial processes); (3) Help doctors (e.g., write up summaries after they visit with patients).	The tool could be dangerous because it will sound very authoritative and factual while delivering completely incorrect information	https://medcitynews.com/2023/03/why-chatgpt-in-healthcare-could-be-a-huge-liability-per-one-ai-expert/
a8	5 Ways ChatGPT Will Change Healthcare Forever, For Better	Keep a close eye on the emergence of artificial intelligence in healthcare	News Analysis	Feb.13, 2023	American business magazine: Forbes. Washington, USA.	(1) Match the diagnostic skills of clinicians today; (2) Emulate how doctors make clinical decisions (e.g., begin with a large database, extract useful information, and use a predictive process to identify the right pieces); (3) Provide around-the-clock medical assistance (e.g., monitor patients 24/7 and provide ongoing medical expertise); (4) Prevent medical errors (e.g., observe doctors and nur…	ChatGPT (or whatever generative AI tool leads the way) will alter medical practice in previously unimaginable ways	https://www.forbes.com/sites/robertpearl/2023/02/13/5-ways-chatgpt-will-change-healthcare-forever-for-better/?sh=45ffd9fc7bfc
a9	An Interview with ChatGPT About Health Care	Many people are wondering how ChatGPT might be used in health care. So I asked it.	News Article (Interview, Commentary)	Apr.4, 2023	International media aiming at helathcare delivery: NEJM Catalyst. U.S. & Canada	(1) Automation of administrative tasks (e.g., scheduling, charting, and data entry); (2) Clinical decision support; (3) Patient education (e.g., provide patients with information about their condition and treatment options); (4) Remote consultations (e.g., allow clinicians to provide medical advice and treatment to patients regardless of their location); (5) Emotional support (i.e., help clinicia…	ChatGPT is not intended to replace doctors, but rather to assist them in providing better care to patients.	https://catalyst.nejm.org/doi/full/10.1056/CAT.23.0043
a10	ChatGPT is giving therapy. A mental health revolution may be next	The prospect of AI treating mental illness is raising a myriad of ethical and practical concerns.	News Analysis	Apr.27, 2023	Media in the Arab world: Al Jazeera. Arab.	(1) Offer mental health treatment; (2) Conduct research on mental health; (3) Identify early signs of relapse (e.g., depression, anxiety).	AI regulation has been slow to match the speed of the technology’s progression.	https://www.aljazeera.com/economy/2023/4/27/could-your-next-therapist-be-ai-tech-raises-hopes-concerns
a11	How Will ChatGPT Impact Healthcare?	ChatGPT will have both positive and negative impacts on healthcare, helping in some ways but with some important drawbacks.	News Analysis	Apr.20, 2023.	Advanced technology community: HackerNoon. USA.	(1) Improve patient communication (e.g., answer patients medical questions and get them more info on conditions, symptoms, prescriptions, and other health info); (2) Streamline patient communication (for healthcare providers); (3) Administrative task automation (e.g., help healthcare organizations to verify that care processes meet regulations, help medical professionals organize and compile medi…	Patients and care providers alike should always verify the information they get from ChatGPT and remember that this AI is not a replacement for a real medical professional.	https://hackernoon.com/how-will-chatgpt-impact-healthcare
a12	A mental health tech company ran an AI experiment on real users. Nothing’s stopping apps from conducting more.	A chat app used for emotional support used a popular chatbot to write answers for humans to select. Controversy followed.	News Article	Jan.14, 2023.	A collection of innovative and powerful news brands: NBC News Digital. New York, USA.	Act as an online emotional support (e.g., give relationship advice, discuss their depression or find support for nearly anything else)	AI is not the perfect or only solution. It lacks empathy and authenticity.	https://www.nbcnews.com/tech/internet/chatgpt-ai-experiment-mental-health-tech-app-koko-rcna65110
a13	expert reaction to study on ChatGPT almost passing the US Medical Licensing Exam	Report the news.	News Article	Feb.9, 2023.	International press: the Science Media Centre Global Network. London, England.	(1) Give advice to patients; (2) Simplify content so that individuals can understand medical jargon or complex instructions; (3) Improve university education.	None.	https://www.sciencemediacentre.org/expert-reaction-to-study-on-chatgpt-almost-passing-the-us-medical-licensing-exam/
a14	ChatGPT Could Become Alzheimer's Screening Tool, Study Suggests	Report the news.	News Article	Feb.6, 2023	Media production company: Managed Healthcare Executive. North Olmsted, USA.	(1) Help diagnose people with early signs of Alzheimer’s disease; (2) Inspect transcriptions of human speech to identify speech patterns and usage that seem unnatural.	There needs to be more trust in AI before it can be widely used for healthcare applications, particularly since machine learning programs can make predictions using ultra-complex “reasoning” that even its human developers cannot explain.	https://www.managedhealthcareexecutive.com/view/chatgpt-could-become-alzheimer-s-screening-tool-study-suggests
a15	How ChatGPT might be applied in life sciences and medtech	ChatGPT has enormous potential applications in the life sciences and medtech industries too.	News Analysis	Mar.16, 2023.	Law firm: Pinsent Masons. England.	(1) Help researchers (e.g, predict the properties of new compounds, identify potential targets for treatment, and model other factors such as bioavailability, means it could be used for drug discovery); (2) Support human clinical decision-making in the healthcare space (e.g., analyse patient data, suggest diagnoses, and provid treatment information); (3) Generate text for scientific papers (e.g.,…	(1) Intellectual property and ChatGPT: There are also interesting legal questions around whether AI systems are capable of owning IP rights; (2) ChatGPT cannot create something which is truly “original” in the purest sense of the word, given that as an AI model, it is trained on pre-existing, and perhaps even copyrighted, information, creating responses based on that information.	https://www.pinsentmasons.com/out-law/analysis/chatgpt-life-sciences-medtech
a16	Examining ChatGPT’s earliest foray into healthcare	There is a lot of hype around AI in healthcare and a rush of digital health companies seeking to cash in.	Feature Article (Content)	Mar.28, 2023.	Digital media brand: Digital Health Business & Technology. Chicago & USA.	(1) Clinical note taking (e.g., summarize clinical conversations from recorded audio during patient visits); (2) Input relevant information to the electronic health record systems; (3) Medical imaging.	The future of healthcare will continue to require clinician and human oversight.	https://digitalhealth.modernhealthcare.com/digital-health/how-microsoft-abridge-are-using-chatgpt-tech-healthcare
a17	ChatGPT for medical data? Predicting the future of population health	UNSW expert Dr Beena Ahmed says the way we collect and analyse medical and health information in the future could improve life expectancy.	News Analysis	Mar.17, 2023.	University of New South Wales: Newsroom. Sydney, Australia.	(1) Make predictions on a person’s potential health outcomes; (2) Monitor health in a non-invasive way; (3) Extract information from the data collected to better inform clinicians and patients; (4) Apply the models used in artificial intelligence and machine learning to medical information then predict some major health issues for an individual person.	None.	https://newsroom.unsw.edu.au/news/science-tech/chatgpt-medical-data-predicting-future-population-health
a18	Siemens Healthineers digital chief on what ChatGPT and other AI might mean for healthcare	Peter Shen discusses the need for broader adoption of and getting greater value from artificial intelligence and deep learning, and shares his vision for the next generation of health AI.	News Article (Interview)	Mar.24, 2023	The industry’s authoritative source: Healthcare IT News.USA.	(1) Facilitate a precise diagnosis and treatment decision for the individual patient; (2) Scale up that personalized medicine approach to affect entire patient cohorts; (3) Integrate data management layer that can pull together disparate forms of information and bring them into one platform to inform planning and prescription; (4) Assist the clinician noninvasively in determining a personalized o…	Healthcare is an industry that has been slow to adopt AI despite the potential to improve patient care. New questions have arisen. If AI introduces additional data points that may not even be relevant to a diagnosis, then how much time does it truly save a clinician? And how can this new data be contextualized and incorporated into a reporting style? Also, how do we address the issue of implicit …	https://www.healthcareitnews.com/news/siemens-healthineers-digital-chief-what-chatgpt-and-other-ai-might-mean-healthcare
a19	ChatGPT and AI integration in health care with John D. Halamka, MD, MS	Talk about a topic that has been all over the headlines, artificial intelligence, or AI, and ChatGPT and how we might integrate it responsibly into medicine.	News Article (Interview)	Mar.13, 2023	National association: the American Medical Association (AMA). USA.	(1) Diagnosis of a complex medical condition; (2) Administrative purposes; (3) Summary literature.	None.	https://www.ama-assn.org/practice-management/digital/chatgpt-and-ai-integration-health-care-john-d-halamka-md-ms
a20	ChatGPT has many uses. Experts explore what this means for healthcare and medical research	Explore what ChatGPT means for healthcare and medical research.	News Analysis	Feb.22, 2023	World’s leading publisher of research-based news and analysis: The Conversation.Melbourne, Australia.	(1) Assist with bureaucratic tasks (e.g., write sick certificates, patient letters); (2) Enroll participants in clinical trials (e.g., triage, choosing which patients can get access to kidney dialysis or intensive care beds).	Unequal access, potential for exploitation and possible harm-by-data underlines the importance of having specific regulations to govern the health uses of ChatGPT in low- and middle-income countries.	https://theconversation.com/chatgpt-has-many-uses-experts-explore-what-this-means-for-healthcare-and-medical-research-200283
a21	Doctors are drowning in paperwork. Some companies claim AI can help	Discuss the pros and cons of new programs similar to ChatGPT to complete doctors' paperwork.	News Analysis	Apr.5, 2023	Nonprofit media organization: National Public Radio (NPR). Washington, USA.	(1) Complete doctors' paperwork; (2) Other potential medical activities (e.g., condense and summarize the conversation).	AI reflects human biases: whether that data is from the Internet, or a medical study, it contains all the human biases that already exist in our society.	https://www.npr.org/sections/health-shots/2023/04/05/1167993888/chatgpt-medicine-artificial-intelligence-healthcare
a22	Revolutionizing medicine: How ChatGPT is changing the way we think about health care	Explore the way that ChatGPT is changing we think about health care.	News Analysis	Jan.12, 2023	Media Company: MedPage Today. USA.	(1) The creation of virtual assistants for patients (e.g., provide personalized recommendations and advice to patients based on their medical history, current symptoms, and other relevant factors, suggest over-the-counter medications or home remedies for a patient experiencing a cold or flu or provide information on managing a chronic condition such as diabetes); (2) The creation of personalized …	One potential challenge with using GPT in health care is the need for accurate and up-to-date data.	https://www.kevinmd.com/2023/01/revolutionizing-medicine-how-chatgpt-is-changing-the-way-we-think-about-health-care.html
a23	Beyond Memorization: AI Can Revolutionize Medical Education	Tools like ChatGPT could catalyze the trend toward a "flipped classroom"	Feature Article	Feb.22, 2023	Media Company: MedPage Today. USA.	Revolutionize medical education and practice (e.g, competition from other technology such as Google's Bardopens in a new tab or window and Baidu's Ernieopens in a new tab or window; OpenAI's ongoing efforts to improve its language models through GPT-4; and potential future neural networks specialized in medical topics).	The performance of ChatGPT on the USMLEopens in a new tab or window is a wake up call that the medical school curriculum and evaluations systems must change.	https://www.medpagetoday.com/opinion/second-opinions/103212
a24	InnovationRx: ChatGPT Won’t Fix Healthcare; Plus, Covid-19 Origin	Explore whether ChatGPT will fix healthcare.	News Analysis	Mar.1, 2023	American business magazine: Forbes. Washington, USA.	Speed up burdensome administrative tasks (e.g., write a wide range of letters and certificates, do the talking for tasks like verifying insurance benefits or prior authorization)	None.	https://www.forbes.com/sites/alexknapp/2023/03/01/innovationrx-chatgpt-wont-fix-healthcare-plus-covid-19-origin/?sh=4cdb9296550a
a25	ChatGPT has the power to change healthcare, says GlobalData	Talk about the the potential that ChatGPT has to completely change healthcare.	Newa Analysis	Mar.24, 2023	Information services company: GlobalData. London, England.	(1) Assist doctors with bureaucratic tasks (e.g., write patient letters); (2) Motivate and interact with patients (e.g., review a patient’s symptoms and then recommend diagnostic advice and different options); (3) Answer patient queries about medical products and share brand news with customers; (4) Automate customer service processes and give patients round-the-clock attention (pharmaceutical an…	The information provided by chatbots might be more inaccurate and misleading, depending on the sources fed into the chatbots. Regardless of the risks, AI-powered chatbots will be used widely in the healthcare industry. More regulations are expected to govern the health uses of chatbots.	https://www.globaldata.com/media/medical-devices/chatgpt-power-change-healthcare-says-globaldata/
a26	Microsoft Research head Peter Lee on the applications of GPT-4 in medicine and life sciences	Report the story about Microsoft research head Peter Lee	News Article	Mar.30, 2023	National technology news site: GeekWire. Seattle, USA.	(1) Support diagnoses; (2) Improve doctor-patient conversations; (3) Reduce online paperwork; (4) Boost biomedical research; (5) Support evaluation of pathology and medical image data; (6) Support data interoperability (i.e., Health data is siloed in different formats and in different systems, stymying patients and clinicians who want access to clinical records and researchers who want to study t…	OpenAI reveals few details about its underlying algorithms and training process. But even computer scientists better acquainted with its workings, like Lee, are still trying to understand how GPT-4 thinks.	https://www.geekwire.com/2023/microsoft-research-head-peter-lee-on-the-implications-of-gpt-4-for-medicine-and-research/
a27	Nabla, a digital health startup, launches Copilot, using GPT-3 to turn patient conversations into action	Report the news.	News Article	Mar.14, 2023	A news website dedicated to the tech scene: TechCrunch. San Francisco, USA.	(1) As a digital assistant for doctors (e.g., help transcribe and repurpose information from video conversations, with plans for an in-person consultation tool); (2) Diagnose patients; (3) Help clinicians who want to be on the cutting edge of medicine.	Yet in many regards, healthcare seems like a prime area to be infused with AI: clinicians are oversubscribed with patients and burned out; globally we are facing a chronic shortage of doctors partly as a result of so many leaving the profession, and partly because of the work demanded of them.	https://techcrunch.com/2023/03/14/nabla-a-french-digital-health-startup-launches-copilot-using-gpt-3-to-turn-patient-conversations-into-actionable-items/
a28	ChatGPT Not So Great at Solving Complex Cardiology Cases	Explore the performance of ChatGPT on cardiovascular trivia and answering patient questions	News Analysis	Apr.11, 2023.	Media Company: MedPage Today. USA.	(1) Answer cardiology trivia questions; (2) Specialize medical information; (3) Assess patient questions and complicated clinical scenarios; (4) Help patient interactions (e.g., give advice on managing hypertension or diabetes).	None.	https://www.medpagetoday.com/special-reports/exclusives/103961
a29	AI faces a long road ahead in healthcare — 'It lacks structure'	The debate about the use of artificial intelligence and platforms like ChatGPT across sectors is heating up as enthusiasts tout recent breakthroughs, while critics point out AI's potential pitfalls and ways the technology could be misused.	Featire Article	Apr.30, 2023	Online Audio and Video Media: Yahoo Finance. New York, USA.	(1) Be used in radiology; (2) Help patients stick to their medications (having a human involved in these processes is key to AI's success); (3) Help the drug industry be more efficient in its research and development; (4) Help identify which vaccine formula to pursue in its efforts to protect against COVID-19: (5) Predict drug's side effects and figure out dosing levels; (6) Help with paperwork; …	One of the biggest uptake problems facing the healthcare sector is one unique to the industry — most healthcare data is largely protected and hidden. And this privacy complicates efforts to build a data pool robust enough to deploy across the sector.	https://finance.yahoo.com/news/ai-faces-a-long-road-ahead-in-healthcare--it-lacks-structure-204935219.html
b1	GPT-4 Is Here. How Can Doctors Use Generative AI Now?	Explore how can doctors use generative AI	Feature Article	Mar.20, 2023	Media Company: MedPage Today. USA.	(1) Provide the most pertinent information for physicians to ease the knowledge burdens; (2) Streamline some documentation processes (e.g., write letters for patients about disease summaries, medication overviews, or even patient visit summaries); (3) As a medical knowledge assistant to provide lists of potential symptoms and recommendations on specific tests related to those symptoms, as well as…	(1) Because Moore's lawopens in a new tab or window says that computing power and technology is going to double every 2 years, so that means a decade from now it's going to be 30 times more powerful -- that's the difference between a bicycle and a racing car. (2) He predicted that because generative AI has the potential to help researchers reach a global audience, the technology will eventually b…	https://www.medpagetoday.com/special-reports/exclusives/103616
b2	ChatGPT May Help Patients Better Understand Cirrhosis, Liver Cancer	Talk about Chatbot may be able to provide "empathetic and practical advice".	News Analysis	Apr.5, 2023	Media Company: MedPage Today. USA.	(1) Deliver some medical information to patients with cirrhosis or hepatocellular carcinoma (HCC). Its performance was better in the domains of basic knowledge, lifestyle, and treatment than in diagnosis and preventionp; (2) Provide empathetic and practical advice to patients and caregivers; (3) Simplify complex ideas into conversational text.	None.	https://www.medpagetoday.com/special-reports/features/103879
b3	The potential and pitfalls of AI, according to 6 healthcare executives	Consider potential uses of ChatGPT.	News Analysis	Apr.12, 2023	Consulting firm: Advisory board. Washington, DC, USA.	(1) Assist with clinical note taking (i.e., summarize clinical conversations during patient visits using recorded audio); (2) Help administrative work; (3) Inappropriately used, there are equity issues, there are safety issues, there are quality issues, there's all sorts of issues without appropriate transparency and appropriate governance over how these are used at a local level.	So far, most early adopters of AI technology in healthcare have largely focused on its administrative rather than clinical or decision-making uses.	https://www.advisory.com/daily-briefing/2023/04/12/chat-gpt-healthcare
b4	AI in Healthcare: Meeting HIPAA Standards With ChatGPT— Patients deserve a commitment to privacy	Discuss patients privacy.	Feature Article	Feb.11, 2023	Media Company: MedPage Today. USA.	(1) Automate tedious tasks (e.g., help with medical research and treatment plans, enhance communication between healthcare professionals and patients, data entry and appointment scheduling); (2) Assist with language translation (e.g., facilitate communication between healthcare professionals and patients from diverse backgrounds); (3) Expand healthcare access in underserved communities; (4) Facil…	In healthcare, AI is already utilized in several ways, including machine learning for analyzing medical images, natural language processing for extracting information from electronic medical records, chatbots and virtual assistants for providing medical information to patients, robotics for performing surgeries, predictive analytics for identifying high-risk patients, and reinforcement learning f…	https://www.medpagetoday.com/opinion/kevinmd/103049
b5	ChatGPT Provides Accurate Information on Cancer Myths, Misconceptions	Report the news.	News Article	Mar.20, 2023	Online Audio and Video Media: HealthITAnalytics. Massachusetts, USA.	(1) Use in medical education; (2) Help patients gather information related to their health conditions.	ChatGPT provides accurate information when asked about cancer myths and misconceptions, but patients could misinterpret these answers.	https://healthitanalytics.com/news/chatgpt-provides-accurate-information-on-cancer-myths-misconceptions
b6	From 'transformative' to 'tremendous fear': Takes on ChatGPT in healthcare at ViVE 2023	Report the opinions about the use of ChatGPT in healthcare at ViVE 2023 in Nashville, Tennessee.	News Article (Opinion)	Apr.4, 2023	Information Services Company: Fierce Healthcare. New York, USA.	(1) Administrative use; (2) Clinical use; (3) As we begin to train those models on healthcare, Providence-specific data, I think it becomes much more valuable; (4) Provide medical advice.	(1) If you look at where technology has made the most impact in the past, it's still adding clinical burden time and it still made providers' lives worse, most people say it still leads to increased costs. I think we're at a point where those things are going to reverse. (2) Think about how to present evidence-based medicine that’s up to date.	https://www.fiercehealthcare.com/health-tech/transformative-tremendous-fear-takes-chatgpt-healthcare-vive-2023
b7	Doximity rolls out beta version of ChatGPT tool for docs aiming to streamline administrative paperwork	Discuss the potential use of ChatGPT.	News Article	Feb.10, 2023	Information Services Company: Fierce Healthcare. New York, USA.	(1) Streamline administrative paperwork (draft and fax preauthorization and appeal letters to insurers); (2) Progress notes to patient education to help doctors with charting and to draft communications to colleagues and patients; (3) Quickly generate templates for common administrative and documentation tasks, summarize and analyze medical articles or prepare study materials for medical students.	Microsoft executives have hinted about potential uses for artificial-intelligence-powered language models in healthcare. Junaid Bajwa, chief medical scientist at Microsoft Research, told Analytics India Magazine that he sees ChatGPT as an answer to "solving various challenges in healthcare, offering more specific, personalized, and result-backed healthcare solutions, treatments, and consultations…	https://www.fiercehealthcare.com/health-tech/doximity-rolls-out-beta-version-chatgpt-tool-docs-aiming-streamline-administrative
b8	The Risks and Benefits to Healthcare Providers Using ChatGPT to Support Billing Claims	Discuss the use of DocsGPT.	News Analysis	Mar.10, 2023	Book and Periodical Publishing Company: JD Supra. California, USA.	DocsGPT (On February 10, 2023, Doximity, a digital platform for medical professionals, released a beta version8 of ChatGPT). (1) Produce a range of documents (e.g., insurance appeals, prior authorizations, progress notes, post-op instructions, procedure notes, imaging reports, referrals, certificates of medical necessity, disability letters, letters of recommendation, and even letters to excuse p…	It is worth noting that ChatGPT at least understands its limitations. Asked to explain how DocsGPT might pose risks under the False Claims Act (FCA), the bot listed the requirements of the FCA, described what DocsGPT does — and then recommended that a lawyer be consulted.	https://www.jdsupra.com/legalnews/the-risks-and-benefits-to-healthcare-5735909/
b9	Researchers just tested ChatGPT on the same test questions as aspiring doctors – and found the AI was 'comfortably within the passing range'	Repoer the test of ChatGPT.	News Article	Jan.20, 2023	Global digital media organization: Insider. New York, USA.	(1) Assist with medical education; (2) Help clinical decision-making; (3) Provide medical advice; (4) Produce high-quality essays and process complex subjects, but the chatbot is susceptible to misinformation and lacks some depth of understanding.	None.	https://www.businessinsider.com/researchers-tested-chatgpt-same-test-questions-aspiring-doctors-2023-1
b10	The Reach of ChatGPT into Health Care Expands	Discuss the reach of ChatGPT into health care expands.	News Analysis (Video)	Apr.7, 2023.	Book and Periodical Publishing Company: Healthcare IT News. Portland & USA.	(1) Summarize the key information answering a question; (2) Report when the patient needs a referral before seeing a specialist.	None.	https://www.healthcareittoday.com/2023/04/07/the-reach-of-chatgpt-into-health-care-expands/
b11	ChatGPT: From Healthcare To Banking, These Sectors Can Benefit Most From AI Chatbots	Discuss the potential of ChatGPT to transform several industries.	News Analysis	Apr.15, 2023.	India's leading television broadcast networks and CNN International: CNN NEWS18. Noida, India.	(1) Provide personalised health recommendations, (2) Monitor chronic illnesses; (3) Offer mental health support; (4) Be an excellent tool for virtual consultations; (5) Help in medical research (e.g., analyze patient data, provide insights to doctors and researchers).	None.	https://www.news18.com/business/chatgpt-from-healthcare-to-banking-these-sectors-can-benefit-most-from-chatbots-7554211.html
b12	Most Americans are uncomfortable with artificial intelligence in health care, survey finds	Report the social phenomenon.	News Article	Feb.2, 2023.	Multinational news channel and website-The Cable News Network (CNN): CNN Health. Atlanta, USA.	Sixty percent of Americans who took part in a new survey by the Pew Research Center said that they would be uncomfortable with a health care provider who relied on artificial intelligence to do something like diagnose their disease or recommend a treatment. About 57% said that the use of artificial intelligence would make their relationship with their provider worse. Only 38% felt that using AI t…	None.	https://edition.cnn.com/2023/02/22/health/artificial-intelligence-health-care/index.html
b13	ChatGPT to be utilized in new medical imaging app for patients	Report the news.	News Article	Apr. 24, 2023.	Hospitals and Health Care Company: Health Imaging. Providence RI, USA.	Medical imaging (help streamline the process of sharing medical imaging and reports between patients and providers while also offering patients opportunities to seek information regarding imaging procedures and results).	None.	https://healthimaging.com/topics/health-it/enterprise-imaging/chatgpt-medical- imaging-app-patients
b14	Promises — and pitfalls — of ChatGPT-assisted medicine	Exploring potential medical applications for ChatGPT	News Analysis	Feb. 1, 2023	Health, medicine, and scientific media company: STAT, USA.	(1) As an educational aid (i.e., simulate a patient; provide a medical history, physical exam findings, lab results); (2) For administrative work (i.e., paperwork and administrative tasks); (3) Clinical applications (i.e., streamline the documentation process, generating medical charts, progress notes, and discharge instructions).	AI tools are already being used as clinical decision support aids to help predict kidney disease, simplify radiology reports, and accurately forecast leukemia remission rates.	https://www.statnews.com/2023/02/01/promises-pitfalls-chatgpt-assisted-medicine/
