# Supplementary material for: Generative artificial intelligence in healthcare from the perspective of digital media: Applications, opportunities and challenges
Source: Heliyon. 2024 Jun 5;10(12):e32364. doi: 10.1016/j.heliyon.2024.e32364 (PMC11225727; doi:10.1016/j.heliyon.2024.e32364)
Supplement: Multimedia component 2 [file mmc2.xlsx]

## Sheet: Sheet1
Search Keywords: a) ChatGPT healthcare opportunities, b) ChatGPT healthcare benefits, c) ChatGPT healthcare potential (Access in May.1st, 2023)
Ranked by relevance	What	Why	How	When	Where	Opportunities	Other enlightening opinions	URL
c1	The pros and cons of using ChatGPT for your health care needs	Discuss how AI works its way into our hospitals and clinics daily.	News Analysis	Mar.25, 2023	Media Company: MedPage Today. USA.	(1) Save costs on treatments down the road (e.g., searching for symptoms accurately can prompt patients to see a doctor earlier than they typically would and identify a diagnosis and treatment earlier); (2) Allows patients to be well-prepared (e.g., allow patients to prepare questions for the doctor beforehand, ensuring nothing gets missed during a visit); (3) Reduce the anxiety some patients fee…	Some people will immediately embrace ChatGPT as a medical resource, while others will avoid it for as long as they can. Both feelings are justified.	https://www.kevinmd.com/2023/03/the-pros-and-cons-of-using-chatgpt-for-your-health-care-needs.html
c2	The opportunities and challenges of ChatGPT in the healthcare industry	Discuss the efforts of ChatGPT in the healthcare industry.	Feature Article (Comment)	Mar.21, 2023	Information services company: GlobalData. London, England.	(1) Increase the effectiveness and accuracy of preventive care delivery, symptom identification and post-recovery care; (2) Reduce the workload for hospital staff; (3) Increase the efficiency of patient flow; (4) Reduce healthcare costs; (5) Medical device companies can benefit from AI-enabled virtual agents (e.g., automate customer service processes and give patients round-the-clock attention); …	None.	https://www.medicaldevice-network.com/comment/opportunities-challenges-chatgpt-healthcare/
c3	ChatGPT provides correct health advice about 88% of the time, study finds	Report a new study.	News Article	Apr.4, 2023.	Medical and life science hubs: News-Medical. Sydney, Australia.	With high accuracy (e.g., provides correct health advice about 88% of the time, study finds).	None.	https://www.news-medical.net/news/20230404/ChatGPT-provides-correct-health-advice-about-8825-of-the-time-study-finds.aspx
c4	ChatGPT threat makes healthcare jobs more promising than finance, tech	Report a survey.	News Article	Apr.18, 2023.	The Hindu group of publications: The Hindu BusinessLine. India	Make healthcare jobs more promising than finance, tech.	Jobs in the medical fields often involve much more human-to-human interaction, which for now seem hard to replace with generative AI programs like ChatGPT.	https://www.thehindubusinessline.com/news/chatgpt-threat-makes-healthcare-jobs-more-promising-than-finance-tech/article66749984.ece
c5	ChatGPT and AI integration in health care with John D. Halamka, MD, MS	Offer insights into the future of AI in health care and its responsible integration	News Article (Interview)	Mar.13, 2023.	National association: the American Medical Association (AMA). USA.	(1) A lot of innovation going on in ChatGPT; (2) Reduce human burden; (3) Make us better physicians by having the oversight and experience of others who've come before us.	As I look at the next generation of physicians, I think the next generation of physicians will be less memorizers and more knowledge navigators.	https://www.ama-assn.org/practice-management/digital/chatgpt-and-ai-integration-health-care-john-d-halamka-md-ms
c6	A teacher writes: Challenges posed by ChatGPT are an opportunity to initiate long-overdue educational reforms	Report the news.	News Article	Feb.14, 2023.	Newspaper Publishing: The Indian Express. Noida, India.	Initiate long-overdue educational reforms: A Professor of History wrote on the implications of Chat GPT and see an opportunity to reform our outdated education system.	None.	https://indianexpress.com/article/opinion/columns/a-teacher-writes-challenges-posed-by-chatgpt-are-an-opportunity-to-initiate-long-overdue-educational-reforms-8444533/
c7	The potential and pitfalls of AI, according to 6 healthcare executives	Talk about the potential and pitfalls of ChatGPT.	News Analysis	Apr.12, 2023.	Consulting firm: Advisory board. Washington, DC, USA.	Build AI solutions to automate something.	None.	https://www.advisory.com/daily-briefing/2023/04/12/chat-gpt-healthcare
c8	ChatGPT scores nearly 50 per cent on board certification practice test for ophthalmology, study shows	Report the study.	News Article	Apr.27, 2023.	Arkansas healthcare system: Unity Health. Searcy, USA.	(1) Have an increasing role in medical education and clinical practice over time; (2) Perform most accurately on general medicine questions.	None.	https://unityhealth.to/2023/04/chatgpt-ophthalmology-study/
c9	How ChatGPT might help your family doctor and other emerging health trends	Discuss how ChatGPT might help some emerging health trends.	News Analysis	Apr.26, 2023.	Canada’s large daily newspaper: the Toronto Star. Canada.	(1) Accelerate health innovation; (2) Better define some of the underlying mechanisms and therapeutics approaches for diseases that up until now had no options, such as neurodegenerative diseases; (3) Make positive health outcomes and hopefully a less unequal health system; (4) Bring data powering new breakthroughs in care.	None.	https://www.thestar.com/business/mars/2023/04/26/how-chatgpt-might-help-your-family-doctor-and-other-emerging-health-trends.html
c10	ChatGPT Provides Some Helpful Responses for Liver Diseases	Report the news.	News Article	Apr.28, 2023.	Daily newspaper: Tyler Morning Telegraph. Tyler, Texas, USA.	(1) Responses pertaining to basic knowledge, lifestyle, and treatment showed better performance than the domains of diagnosis and preventive medicine; (2) Help empower patients and improve health literacy for different populations.	None.	https://tylerpaper.com/lifestyle/health/chatgpt-provides-some-helpful-responses-for-liver-diseases/article_25ee186f-5b3f-58ab-bbf3-badadcd7a01d.html
d1	ChatGPT Impresses Medical Practitioners With Knowledge	Report the study.	News Article	Feb.27, 2023.	Expert-driven web resource: CloudDataInsights. New York, USA.	(1) ChatGPT's ability to answer medical questions without any prior research; (2) The eloquence and fluidity of ChatGPT's response that we decided that we should actually bring this into our formal evaluation process and start testing it against the benchmark for medical knowledge.	The healthcare industry is often rather skittish when it comes to deployment of new technology, but there has been a lot of success with deploying AI and analytics to improve diagnosis, and to speed up analysis of complex scans.	https://www.rtinsights.com/chatgpt-impresses-medical-practitioners-with-knowledge/
d2	How artificial intelligence is accelerating innovation in healthcare	Discuss how AI affect innovation in healthcare.	News Analysis	Apr.26, 2023.	Global financial institution: Goldman Sachs. New York, USA.	(1) Accelerate innovation in healthcare; (2) Competitive advantages in efficiency, personalization and effectiveness as poised to drive an innovative wave across healthcare; (3) Provide digital solutions in healthcare to improve patient access and outcomes at a much faster rate than would be expected with traditional methods; (4) Be transformative in healthcare, which include deep learning, cloud…	None.	https://www.goldmansachs.com/insights/pages/how-artificial-intelligence-is-accelerating-innovation-in-healthcare.html
d3	The Risks and Benefits to Healthcare Providers Using ChatGPT to Support Billing Claims	Discuss the efforts of ChatGPT to healthcare providers.	News Analysis	Mar.10, 2023	Book and Periodical Publishing Company: JD Supra. Sausalito, USA.	(1) Save time for healthcare providers (reportedly saving as much as two hours a day that could be spent on direct patient care instead); (2) Bring benefits to the whole industry from the time saved; (3) Increased productivity, greater efficiency, and reduced costs, especially when they may contribute to improved healthcare, offer great promise to a healthcare system under increasing strain.	None.	https://www.jdsupra.com/legalnews/the-risks-and-benefits-to-healthcare-5735909/
d4	How Can Chatbots Improve Health Equity? Let’s Ask One	Talk about how can Chatbots improve health equity.	News Article	Apr.12, 2023.	Duke University Press: Duke Today. Washington, USA.	(1) Improve health equity; (2) Help patients access health services more quickly.	None.	https://today.duke.edu/2023/04/how-can-chatbots-improve-health-equity-lets-ask-one
d5	How Artificial Intelligence Could Help Advance One Health	Discuss the efforts of AI on One Health	News Analysis	Feb.25, 2023	Publication Campany: Impakter. London, UK.	(1) Encourages collaboration between different sectors and disciplines; (2) Improve our ability to detect and respond to outbreaks.	None.	https://impakter.com/artificial-intelligence-tools-chatgpt-help-one-health/
d6	Generative AI tools like ChatGPT and their potential in health care: A primer for journalists	Summary ChatGPT's potential in health care.	News Analysis	Mar.30, 2023	Independent, nonprofit organization: Association of Health Care Journalists. USA.	Help reduce healthcare provider burnout.	None.	https://healthjournalism.org/blog/2023/03/generative-ai-tools-like-chatgpt-and-their -potential-in-health-care-a-primer-for-journalists/
d7	The Benefits of Generative AI	Discuss the benefits of Generative AI.	News Analysis	Apr.25, 2023.	Writing and Editing Company: eWeek. USA.	(1) Improve patient care; (2) Improve work efficiency for those on the frontlines.	None.	https://www.eweek.com/artificial-intelligence/benefits-of-generative-ai/
h1	AI, ChatGPT Poised to Potentially Transform Healthcare, Science	Discuss the effects of ChatGPT on healthcare	News Analysis	Apr.12, 2023.	Online Audio and Video Media: HealthITAnalytics. Massachusetts, USA.	(1) Transform healthcare industry; (2) Positively impact human creativity and productivity.	(1) According to the report, 98 percent of global executives agreed that in the next three to five years, their organizations' strategies would involve AI foundation models. (2) These include maintaining a business-driven goal, prioritizing people, preparing enough proprietary data, and making appropriate investments in technology infrastructure, architecture, operating model, and governance stru…	https://healthitanalytics.com/news/ai-chatgpt-poised-to-potentially-transform- healthcare-science
h2	Health care’s future with ChatGPT: Exploring the potential of AI in medicine [BONUS PODCAST]	Explore the potential of AI in medicine	News Article (Video)	Feb.10, 2023	Media Company: MedPage Today. USA.	(1) Mitigate the burden on physicians; (2) Bring patients better experience.	None.	https://www.kevinmd.com/2023/02/health-cares-future-with-chatgpt-exploring-the- potential-of-ai-in-medicine-bonus-podcast.html
h3	ChatGPT-assisted diagnosis: Is the future suddenly here?	Report ChatGPT- assisted diagnosis.	News Article	Feb.13, 2023.	Health, medicine, and scientific media company: STAT, USA.	Be a game-changer with medical diagnosis.	None.	https://www.statnews.com/2023/02/13/chatgpt-assisted-diagnosis/
h4	Revolutionizing medicine: How ChatGPT is changing the way we think about health care	Discuss the effects of ChatGPT on medicine industry	News Analysis	Janu.12, 2023.	Media Company: MedPage Today. USA.	(1) Be especially useful for patients who live in rural areas or have difficulty accessing health care, as they can get personalized recommendations and advice without having to physically visit a health care provider; (2) Be especially useful for patients with complex or rare conditions that require specialized care; (3) Reduce the risk of adverse reactions or other complications and ensure that…	None.	https://www.kevinmd.com/2023/01/revolutionizing-medicine-how-chatgpt-is-changing-the-way-we-think-about-health-care.html
