# Supplementary material for: Generative artificial intelligence in healthcare from the perspective of digital media: Applications, opportunities and challenges
Source: Heliyon. 2024 Jun 5;10(12):e32364. doi: 10.1016/j.heliyon.2024.e32364 (PMC11225727; doi:10.1016/j.heliyon.2024.e32364)
Supplement: Multimedia component 3 [file mmc3.xlsx]

## Sheet: Sheet1
Search Keywords: (a) ChatGPT healthcare challenges, (b) ChatGPT healthcare limitations, (c) ChatGPT healthcare risks, (d) ChatGPT healthcare problems, )e) ChatGPT healthcare dilemma (Access in May.1st, 2023)
Ranked by relevance	What	Why	How	When	Where	Challenges	Other enlightening opinions	URL
f1	The opportunities and challenges of ChatGPT in the healthcare industry	Discuss challenges of ChatGPT in the healthcare industry.	News Analysis	Mar.21, 2023.	Information services company: GlobalData. London, UK.	(1) Raise ethical concerns; (2) Patient information is vulnerable; (3) Be inaccurate and misleading, depending on sources fed into the chatbots. Such inaccurate information could compromise the quality of healthcare. It also does not list references with answers, compromising the integrity of the evidence-based approach.	None.	https://www.medicaldevice-network.com/comment/opportunities-challenges-chatgpt-healthcare/
f2	Promises — and pitfalls — of ChatGPT-assisted medicine	Analyze pitfalls of ChatGPT-assisted medicine.	News Analysis	Feb.1, 2023.	Health, medicine, and scientific media company: STAT, USA.	(1) Not use it as a primary source without verification; (2) Generate inaccurate or false information (e.g., confabulate a fake research paper to support its statement); (3) Raise bias concerns (e.g., define a good scientist as being a white male. While OpenAI may be able to filter out certain instances of explicit bias, we worry about more implicit instances of bias that could work to perpetuate…	Biases can arise because of smaller sample sizes of training data and limited diversity in that data. But given that ChatGPT was trained on more than 570 gigabytes of online textual data, the program’s biases may instead reflect the universality of bias across the internet.	https://www.statnews.com/2023/02/01/promises-pitfalls-chatgpt-assisted-medicine/
f3	6 Big Problems With OpenAI's ChatGPT	"Let's explore the darker side of ChatGPT."	Feature Article	Apr.28, 2023.	Large online technology publications: MUO (MakeUseOf). St.Laurent, Canada.	(1) Pose a security threat: security threats and privacy concerns (e.g., accidentally sharing users' chat histories, accidentally share confidential information as a user); (2) Raise concerns over ChatGPT training (i.e., how OpenAI trained its model in the first place, use copyrighted images to train its AI models). It's highly likely that OpenAI scooped up personal information when it trained Ch…	OpenAI eventually resolved the privacy issue with regulators by making several significant changes. For a start, an age restriction was added, limiting the use of the app to people 18+ or 13+ with guardian permission. It also made its Privacy Policy more visible and provided an opt-out Google form for users to exclude their data from training ChatGPT and delete it entirely if they want.	https://www.makeuseof.com/openai-chatgpt-biggest-probelms/
f4	ChatGPT: The Future May Be Bright, But on What Terms?	Consider in the current terms for OpenAI (and ChatGPT).	News Analysis	Feb.10, 2023.	Book and Periodical Publishing Company: JD Supra. California, USA.	(1) Legal risks related to IP ownership and responsibility for output; (2) Raise confidentiality, security, and privacy concerns.	None.	https://www.jdsupra.com/legalnews/chatgpt-the-future-may-be-bright-but-on-9564551/
f5	Healthcare Leaders Must Come Together to Mitigate ChatGPT Risks, Experts Urge	Report the news.	News Article	Apr.23, 2023.	News source in healthcare: MedCity News. USA.	(1) Raise ethical risks; (2) Raise leagal questions.	None.	https://medcitynews.com/2023/04/healthcare-leaders-must-come-together-to-mitigate-chatgpt-risks-experts-urge/
f6	InnovationRx: ChatGPT Won’t Fix Healthcare; Plus, Covid-19 Origin	State an opinion.	Feature Article	Mar.1, 2023.	American business magazine: Forbes. Washington, USA.	(1) Generate inaccurate information; (2) Raise security and privacy issuses; (3) Trigger cyber criminals.	None.	https://www.forbes.com/sites/alexknapp/2023/03/01/innovationrx-chatgpt-wont-fix-healthcare-plus-covid-19-origin/?sh=4795e785550a
f7	The pros and cons of using ChatGPT for your health care needs	Analyze the cons of ChatGPT in healhtcare.	News Analysis	Mar.25, 2023.	Media Company: MedPage Today. USA.	(1) Lead to inappropriate procedures requested by patients (e.g., increase the anxiety of others, take longer during the appointment because it would be asked for irrelevant information and not have enough time to spend on the relevant information); (2) Give incorrect prediction of recommendations for treatment. There are many variables in making a diagnosis and treatment plan, like personal como…	None.	https://www.kevinmd.com/2023/03/the-pros-and-cons-of-using-chatgpt-for-your-health-care-needs.html
f8	Paper written using ChatGPT demonstrates opportunities and challenges of AI in academia	Report a research.	News Article	Mar.23, 2023.	Large online communities: Science X. Douglas, UK.	Prompt concerns across the education sector about academic honesty and plagiarism.	None.	https://phys.org/news/2023-03-paper-written-chatgpt-opportunities-ai.html
f9	ChatGPT Brings Ethical AI Questions to the Forefront	Discuss ethical AI questions.	Feature Article	Mar.13, 2023	News portal: Datanami. San Diego, USA.	Bring ethics and transparency questions.	None.	https://www.datanami.com/2023/03/13/chatgpt-brings-ethical-ai-questions-to-the-forefront/
f10	Most Americans are uncomfortable with artificial intelligence in health care, survey finds	Report a survey.	News Article	Feb.22, 2023.	Multinational news channel and website-The Cable News Network (CNN): CNN Health. Atlanta, USA.	(1) Make patients' relationship with their provider worse; (2) Raise security concerns; (3) Raise ethical concerns; (4) Bring baises.	None.	https://edition.cnn.com/2023/02/22/health/artificial-intelligence-health-care/index.html
f11	IP Lawyer vs. ChatGPT: Top 10 Legal Issues of Using Generative AI at Work	Discuss top 10 legal issues of using generative AI.	Feature Article	Mar.27, 2023.	Preeminent law firm: Foley & Lardner LLP. Milwaukee, USA.	(1) Bring bias/discrimination risks; (2) Raise privacy issues; (3) Give inaccurate information; (4) Raise leagal issues of intellectual property rights; (5) Have a significant impact on the employment landscape; (6) Bring liability issues: When an AI system generates a product or service, the question of who is responsible for any harm that may arise from the use of that product or service become…	None.	https://www.foley.com/en/insights/publications/2023/03/ip-lawyer-vs-chatgpt-top-10-legal-issues-ai-work
f12	Therapy by chatbot? The promise and challenges in using AI for mental health	Discuss the challenges in using AI.	News Analysis	Janu.19, 2023.	Nonprofit media organization: National Public Radio (NPR). Washington, USA.	(1) Lack of effectiveness; (2) Simply not enough professionals; (3) Misunderstand users, and generated potentially damaging messages; (4) Raise issues of legal liability.	None.	https://www.npr.org/sections/health-shots/2023/01/19/1147081115/therapy-by-chatbot-the-promise-and-challenges-in-using-ai-for-mental-health
f13	Italy to lift ChatGPT ban subject to new data protection controls	Report Italy to lift ChatGPT ban.	News Article	Apr.13, 2023.	Online news provider: Computer Weekly. London, UK.	(1) Raise regulator’s concerns; (2) Lack of an age verification mechanism (fixed); (3) Lack of transparency; (4) Lack the defination of the right of data subjects; (5) Bring regulatory troubles.	None.	https://www.computerweekly.com/news/365535143/Italy-to-lift-ChatGPT-ban-subject-to-new-data-protection-controls
f14	OpenAI takes privacy step by changing ChatGPT data settings	Report news about OpenAI.	News Article	Apr.26, 2023.	Company in purchase intent-driven marketing and sales services: TechTarget. Newton, USA.	(1) Raise the issue of privacy; (2) Lack reliability; (3) Misuse people's data (e.g., Italy banned ChatGPT because of this concerns in last March).	(1) On April 25, the AI research lab introduced a new way for users to manage their data, allowing them to turn off chat history. Conversations that begin when chat history is disabled won't be used to train or improve ChatGPT. Instead, those conversations will be kept for 30 days and permanently deleted. (2) The tech giant has strived to incorporate security, compliance, confidentiality and priv…	https://www.techtarget.com/searchenterpriseai/news/365535587/OpenAI-takes-privacy-step-by-changing-ChatGPT-data-settings
f15	Top Five Opportunities And Challenges Of AI In Healthcare	Talk about the effects of AI in healthcare.	News Analysis	Feb.7, 2023.	American business magazine: Forbes. Washington, USA.	(1) Raise concerns about data privacy and security; (2) Lead to inaccurate or unfair results, particularly for marginalized communities. AI systems can be biased if the data they are trained on is not representative of the population they will be used to serve; (3) Lack of transparency. This lack of transparency can make it difficult for doctors and other healthcare professionals to trust the res…	None.	https://www.forbes.com/sites/forbesbusinesscouncil/2023/02/07/top-five-opportunities-and-challenges-of-ai-in-healthcare/?sh=375089532805
f16	What if ChatGPT could make us less gullible?	Talk about whether AI could be an epistemic threat.	News Analysis	Feb.17, 2023.	International Organization for Public-Private Cooperation: World Economic Forum. Cologny, Switzerland.	Be an epistemic threat: AI could be an epistemic threat since it can generate convincing, but false information. This could challenge our understanding of the world or even endanger the validity of our knowledge. This raises concerns about the possibility of using AI to spread disinformation or manipulate people’s beliefs.	None.	https://www.weforum.org/agenda/2023/02/chatgpt-digital-sensibility/
f17	The Impact of AI and Chatbot Platforms on Consumer Health and Self-care	Discuss the impact of ChatGPT on consumer health.	News Analysis	Feb.15, 2023.	Technology and consulting company: IQVIA. Durham, USA.	(1) Bring ethical concerns; (2) Bring privacy concerns; (3) Generate inaccurate health information; (4) Potential misunderstanding of outputs.	None.	https://www.iqvia.com/blogs/2023/02/the-impact-of-ai-and-chatbot-platforms-on-consumer-health-and-self-care
f18	AI faces a long road ahead in healthcare — 'It lacks structure'	Discuss the uncertainty of ChatGPT in healthcare.	News Analysis	Apr.29	Online Audio and Video Media: Yahoo Finance. New York, USA.	(1) Privacy complicates efforts to build a data pool robust enough to deploy across the sector; (2) Bring concerns about AI's potential to produce results based on skewed data the machines learn from, a known risk with machine learning models in healthcare; (3) Jeopardize progress towards achieving health equity and fuel ongoing uncertainties and hesitancies about adopting these tools.	None.	https://finance.yahoo.com/news/ai-faces-a-long-road-ahead-in-healthcare--it-lacks-structure-204935219.html
g1	A Closer Look at ChatGPT’s Limitations: What You Need to Know	Discuss ChatGPT’s limitations.	News Analysis	Janu.12, 2023.	Analytics India Magazine: AIM. India.	(1) Raise ethical concerns; (2) Cannot fetch latest information: This is explicitly told by OpenAI that it is trained on data till 2021 and thus does not have information beyond that and can be occasionally incorrect; (3) Does not understand the emotional context of the input text.	ChatGPT is trained on the internet data and is bound to represent the same bias and inaccuracy that the internet is filled with.	https://analyticsindiamag.com/a-closer-look-at-chatgpts-limitations-what-you-need-to-know/
g2	ChatGPT's role in medical education: Advantages and limitations	Talk about ChatGPT's role in medical education.	News Analysis	Apr.17, 2023.	Diversified media group: India Today. India.	(1) Inability to provide hands-on learning experiences in medical education; (2) Potential inaccuracy of the chatbot's responses.	None.	https://www.indiatoday.in/education-today/featurephilia/story/chatgpts-role-in-medical-education-advantages-and-limitations-2360980-2023-04-17
g3	The Risks and Benefits to Healthcare Providers Using ChatGPT to Support Billing Claims	Talk about the risks to healthcare providers using ChatGPT.	News Analysis	Mar.10, 2023.	Book and Periodical Publishing Company: JD Supra. California, USA.	(1) Generate inaccurate information (e.g., produce false and even made-up information); (2) Available data may be outdated; (3) Raise privacy concerns; (4) Trigger cyber-attacks (e.g., identity thefts, ransomware).	None.	https://www.jdsupra.com/legalnews/the-risks-and-benefits-to-healthcare-5735909/
h1	ChatGPT And Healthcare Privacy Risks	Discuss privacy risks of ChatGPT.	News Analysis	Mar.8, 2023.	Law firm: Sheppard Mullin. Los Angeles, USA.	(1) Launch attacks targeting ChatGPT's data sources; (2) Result in serious consequences in the event of system failure if it is systematically adopted to engage in unstructured, open-ended dialogue with patients; (3) Bring privacy risks.	None.	https://www.sheppardhealthlaw.com/2023/03/articles/privacy-and-data-security/chatgpt-and-healthcare-privacy-risks/#page=1
h2	ChatGPT is a data privacy nightmare. If you've ever posted online, you ought to be concerned	Discuss privacy issues of ChatGPT.	News Analysis	Feb.8, 2023.	The University of Sydney. Austrilia.	(1) Raise privacy risks; (2) Bring issues of intellectual property right.	ChatGPT has taken the world by storm, fuelled by our personal data.	https://www.sydney.edu.au/news-opinion/news/2023/02/08/chatgpt-is-a-data-privacy-nightmare.html
i1	Sam Altman has one big problem to solve before ChatGPT can generate big cash — making it 'woke'	Talk about bias problem about ChatGPT.	News Analysis	Feb.3, 2023.	Global digital media organization: Insider. New York, USA.	(1) Suffer from a bias problem that could impede corporate adoption; (2) Lack of transparency about training data.	In a clear push for commercialization, OpenAI also said it will roll out an API waitlist, different paid tiers, and business plans.	https://www.businessinsider.com/sam-altmans-chatgpt-has-a-bias-problem-that-could-get-it-canceled-2023-2
j1	ICMR forms ethical guidelines for AI-run applications like ChatGPT in health research	Report the news.	News Article	Mar.13, 2023	Business news channel broadcast: CNBC-TV18. India.	Raise ethical issues (e.g., plagiarism of scientific writing and studies in healthcare research).	None.	https://www.cnbctv18.com/healthcare/indian-council-of-medical-research-chatgpt-open-ai-artificial-intelligence-health-icmr-ethics-16195301.htm
